# Supplementary material for: Systematic review of the radiomics quality score applications: an EuSoMII Radiomics Auditing Group Initiative
Source: Eur Radiol. 2022 Oct 25;33(3):1884–94. doi: 10.1007/s00330-022-09187-3 (PMC9935718; doi:10.1007/s00330-022-09187-3)
Supplement: Supplementary file 2 — (XLSX 12 kb) [file 330_2022_9187_MOESM2_ESM.xlsx]

## Sheet: Data Extraction
First Author	Publication year	Organ/District/System	Topic	Number of included studies	Mean %	Number of readers for RQS	Agreement for RQS	Meta-analysis	Imaging modalities included	Aim of the review
Abdurixiti	2021	Lung	Oncology	6	35	2	ICC	No	PET/CT	Characterisation
Abunahel	2020	Pancreas	Oncology	72	29	Not specified	Not specified	No	CT, MRI, PET/CT, US	Characterisation /Prognosis
Bhandari	2020	Kidney	Oncology	13	31	3	Not specified	No	CT	Characterisation
Bhandari	2020	Brain	Oncology	14	29	2	Consensus	Yes	MRI	Characterisation
Calabrese	2021	Breast	Oncology	10	30	2	Consensus	No	MRI	Detection
Carbonara	2021	Head and Neck	Oncology	8	21	4	Consensus	No	CT, MRI, PET/CT	Prognosis
Castillo	2020	Prostate	Oncology	13	51	3	Consensus	Yes	MRI	Characterisation
Chen	2021	Lung	Oncology	10	30	2	Consensus and k	Yes	CT, PET/CT	Prognosis
Chetan	2020	Lung	Oncology	14	21	Not specified	Not specified	No	CT, PET/CT	Characterisation
Crombe	2020	Soft Tissue	Oncology	52	18	2	Consensus, ICC and k	No	CT, MRI, PET/CT, PET/MRI, US	Characterisation
Davey	2021	Breast	Oncology	41	18	2	Consensus	Yes	MRI	Characterisation
Fornacon-Wood	2020	Lung	Oncology	43	21	Not specified	Not specified	No	CT	Prognosis
Granzier	2019	Breast	Oncology	16	12	2	Consensus	No	MRI	Prognosis
Harding-Theobald	2021	Liver	Oncology	54	25	2	Consensus	No	CT, MRI	Detection
Janssen	2021	Pancreas	Oncology	23	21	2	Consensus	No	CT, MRI, PET/CT	Prognosis
Kao	2021	Esophagus	Oncology	7	26	2	ICC	Yes	CT, MRI, PET	Prognosis
Kao	2021	Lung	Not oncolgy	7	39	2	Consensus	Yes	CT	Detection
Kendrick	2021	Prostate	Oncology	17	23	Not specified	Not specified	No	CT, MRI, PET, PET/CT	Characterisation
Kim	2021	Brain	Oncology	7	3	2	Not specified	Yes	MRI	Prognosis
Kozikowski	2021	Bladder	Oncology	8	41	2	Consensus	Yes	CT, MRI	Prognosis
Lecointre	2021	Uterus	Oncology	17	15	2	Mean	No	CT, MRI, PET/CT	Characterisation
Muhlbauer	2021	Kidney	Oncology	113	14	2	Mean	Yes	CT, MRI, PET, PET/MRI	Detection
Nardone	2021	Multiorgan	Oncology	48	21	2	Consensus	No	CT, MRI, PET	Characterisation
Park	2020	Multiorgan	Oncology	77	26	Not specified	Consensus	No	CT, MRI, PET/CT, US	Detection/Prognosis
Park	2020	Brain	Oncology	51	22	3	Consensus	No	MRI	All
Ponsiglione	2021	Cardiovascular	Not oncolgy	53	12	2	Consensus	No	CT, MRI	Detection/Prognosis
Sanduleanu	2018	Multiorgan	Oncology	41	22	2	Consensus and k	No	Mammography, US, CT, PET or MRI	Characterisation
Shi	2021	Lung	Oncology	28	19	2	Consensus and k	No	CT	Characterisation
Spadarella	2021	Pharynx	Oncology	24	20	2	Consensus	No	MRI	Prognosis
Staal	2021	Large Bowel	Oncology	76	13	Not specified	Not specified	No	MRI, CT, PET/CT	Characterisation
Stanzione	2020	Prostate	Oncology	73	23	3	ICC	No	MRI	Characterisaton
Tabatabaei	2021	Brain	Oncology	18	76	5	Consensus	No	MRI	Characterisation
Ugga	2021	Brain	Oncology	23	19	3	ICC	Yes	MRI	Characterisation
Ursprung	2020	Kidney	Oncology	57	9	2	ICC and k	Yes	CT, MRI	All
Valdora	2018	Breast	Oncology	17	33	2	Consensus	No	MRI, US, PET/CT, Mammography	All
Wakabayashi	2019	Liver	Oncology	23	23	Not specified	Not specified	No	MRI, CT, PET/CT	All
Walls	2021	Lung	Oncology	44	17	2	Consensus	No	MRI, CT, PET/CT	Prognosis
Wang	2020	Ematology	Oncology	45	14	Not specified	k	No	MRI, CT, PET/CT	All
Wang	2021	Liver	Oncology	22	28	2	Consensus	No	MRI, CT, PET/CT	Characterisation
Wesdorp	2020	Gastrointestinal	Oncology	60	23	2	Consensus	No	MRI, CT, PET/CT	Prognostic-Characterisation
Wesdorp	2021	Gastrointestinal	Oncology	14	19	2	Consensus	No	MRI, CT, PET/CT	Prognostic-Characterisation
Won	2021	Brain	Oncology	25	15	2	Consensus	No	MRI	All
Won	2020	Brain	Not oncolgy	26	10	2	Consensus	No	MRI, CT, PET	All
Zhong	2021	Bone	Oncology	12	20	2	ICC and k	Yes	MRI, CT, PET/CT	All
